# Supplementary material for: Metal Oxide Based Heterojunctions for Gas Sensors: A Review
Source: Nanomaterials (Basel). 2021 Apr 17;11(4):1026. doi: 10.3390/nano11041026 (PMC8073732; doi:10.3390/nano11041026)
Supplement: Supplementary file 1 [file nanomaterials-11-01026-s001.zip]

Archive with 1 entries (1 files):
- nanomaterials-1168608-SI.pdf
